# Supplementary material for: Ultra-High-Capacity Lithium Metal Batteries Based on Multi-Electron Redox Reaction of Organopolysulfides including Conductive Organic Moieties
Source: Polymers (Basel). 2023 Jan 9;15(2):335. doi: 10.3390/polym15020335 (PMC9866748; doi:10.3390/polym15020335)
Supplement: Supplementary file 1 [file polymers-15-00335-s001.zip]

Archive with 1 entries (1 files):
- polymers-1944711-supplementary.pdf
